# Supplementary material for: Bioactive Molecules for Discriminating Robinia and Helianthus Honey: High-Performance Liquid Chromatography–Electron Spray Ionization–Mass Spectrometry Polyphenolic Profile and Physicochemical Determinations
Source: Molecules. 2021 Jul 22;26(15):4433. doi: 10.3390/molecules26154433 (PMC8347174; doi:10.3390/molecules26154433)
Supplement: Supplementary file 1 [file molecules-26-04433-s001.zip]

Archive with 1 entries (1 files):
- molecules-1311444-supplementary.pdf
